# Supplementary material for: Glabridin Suppresses Macrophage Activation by Lipoteichoic Acid In Vitro: The Crucial Role of MAPKs-IL-1β-iNOS Axis Signals in Peritoneal and Alveolar Macrophages
Source: Biomolecules. 2025 Jan 24;15(2):174. doi: 10.3390/biom15020174 (PMC11853366; doi:10.3390/biom15020174)
Supplement: Supplementary file 1 [file biomolecules-15-00174-s001.zip]

Archive with 2 entries (2 files):
- biomolecules-3344553-supplementary Figure S1.tif
- File S1 original WB figures.pdf
